# Supplementary material for: How to Establish and Follow up a Large Prospective Cohort Study in the 21st Century - Lessons from UK COSMOS
Source: PLoS One. 2015 Jul 6;10(7):e0131521. doi: 10.1371/journal.pone.0131521 (PMC4492973; doi:10.1371/journal.pone.0131521)
Supplement: S1 File — This file contains aggregated count data underlying Figs 1 and 2 and findings regarding questionnaire completion, SMS and email delivery, SMS invitation response rates, and Facebook invitation response rates referred to in the text of the manuscript. (XLSX) [file pone.0131521.s001.xlsx]

## Sheet: Figure 1 Data
	Cumulative N recruited (empty cell indicates no change in Cumulative N on that day)
Days since recruitment Phase start	Phase 1	Phase 2	Phase 3	Phase 5 (all participants)	Phase 5 (invitation only)	Phase 5 (non-invitation only)	Phase 6 (all participants)	Phase 6 (invitation only)	Phase 7 (all participants)	Phase 7 (invitation only)	Phase 7 (non-invitation only)
0	1	1599	13	36	35	1	1	0	1719	1586	133
1		2733	15	72	68	4			7597	6923	674
2	2	3947	25	89	84	5	5	4	10721	9496	1225
3	3	4653	26	120	113	7	8	6	12880	11324	1556
4	4	7194	28	131	123	8	35	31	15119	13283	1836
5		8925		135	127	8	49	45	16805	14732	2073
6	7	9907	30	138	130	8	59	55	18001	15758	2243
7	12	12188	39	142	134	8	63	59	18827	16431	2396
8	15	13728	40	145	137	8	69	65	19563	17059	2504
9	19	15260		152	144	8	72	68	20243	17625	2618
10	21	16778		155	147	8	75	71	20733	18036	2697
11	76	17834		160	152	8	77	73	21460	18662	2798
12	78	20500	41	164	154	10	82	78	22077	19171	2906
13	79	22359		167	155	12	100	95	22699	19701	2998
14	81	23662		168	156	12	115	109	25087	21881	3206
15	83	24852	42	184	171	13	120	114	28040	24567	3473
16		26019		191	178	13	125	119	29716	26048	3668
17	85	26886		207	193	14	128	122	31276	27409	3867
18	88	27600		261	245	16	132	126	32589	28568	4021
19	92	28208		298	281	17	135	129	33620	29479	4141
20		28722		305	288	17	139	132	34098	29903	4195
21	93	29077		318	300	18	141	134	34324	30102	4222
22	95	29627		327	309	18	156	135	34468	30238	4230
23	96	30227		338	319	19	158	136	34568	30326	4242
24	97	30684		345	326	19	164	138	34697	30442	4255
25	105	31094		350	331	19	165	139	34899	30615	4284
26	111	31409		355	335	20			35036	30746	4290
27	114	31625		357	337	20	166	140	35130	30833	4297
28		33120		359	339	20	167	141	35222	30912	4310
29	116	34105		366	344	22			35304	30990	4314
30	117	35503		371	349	22	168		35352	31036	4316
31		36526		373	351	22			35430	31109	4321
32		37336							35509	31181	4328
33		37940		380	355	25	169	142	35560	31227	4333
34	118	40132		382	357	25			35600	31264	4336
35		41335		384		27	170	143	35636	31295	4341
36		42092		385	358	27	171	144	35676	31328	4348
37		42988		387		29	172	145	35701	31350	4351
38		43966					173	146	35758	31400	4358
39		44603		388	359	29	174		35808	31441	4367
40		45099							35844	31474	4370
41	121	45488					175	147	35881	31508	4373
42	136	48189		390	361	29	177	149	35898	31522	4376
43	147	50130							35918	31537	4381
44	153	53596		395	364	31			35937	31556	4381
45	156	55892					178		35956	31574	4382
46	161	57320							35972	31588	4384
47	169	58395		396	365	31	179	150	35988	31602	4386
48	175	59098		397	366	31			36008	31621	4387
49	176	59528							36019	31631	4388
50	179	60124							36028	31638	4390
51	181	60847							36035	31644	4391
52	185	61441		398	367	31			36053	31658	4395
53	188	61897		399			180	151	36073	31674	4399
54	194	62265							36084	31683	4401
55		62562							36092	31690	4402
56		62808							36106	31700	4406
57	196	63055							36113	31706	4407
58	197	63386					181		36118	31710	4408
59	198	63638							36125	31717	4408
60	200	63826							36135	31725	4410
61	202	64016							36141	31730	4411
62		64151							36151	31738	4413
63	203	64255							36159	31744	4415
64		64386							36169	31754	4415
65	205	64681							36172	31757	4415
66	206	64921							36180	31765	4415
67		65140							36189	31771	4418
68	207	65270							36195	31777	4418
69	208	65368							36196	31778	4418
70		65439
71		65550							36197	31779	4418
72		65659							36202	31783	4419
73		65764							36211	31790	4421
74		65854							36214	31793	4421
75		65935							36220	31797	4423
76	211	65995							36225	31801	4424
77	212	66049							36228	31804	4424
78	213	66097							36229	31805	4424
79		66183							36234	31810	4424
80		66256							36236	31811	4425
81		66330							36237	31812	4425
82	214	66396							36242	31816	4426
83		66442							36247	31820	4427
84		66477							36251	31824	4427
85	215	66525							36252	31825	4427
86		66569							36257	31829	4428
87		66613							36260	31832	4428
88	216	66682							36262	31834	4428
89		66733							36263	31835	4428
90		66760							36265	31837	4428
91		66785							36268	31838	4430
92	217	66814							36269	31839	4430
93	219	66844							36271	31841	4430
94		66878							36272	31842	4430
95	220	66901							36275	31845	4430
96	221	66933							36277	31847	4430
97		66948							36279	31848	4431
98	222	66963							36280	31849	4431
99		66987							36287	31853	4434
100		67014							36289	31854	4435
101		67042							36290	31855	4435
102	223	67057							36293	31858	4435
103		67081							36295	31860	4435
104	224	67099							36297	31862	4435
105		67107							36299	31864	4435
106		67126							36300	31865	4435
107		67151
108		67176							36301	31866	4435
109		67187							36302	31867	4435
110		67200
111		67214							36303	31868	4435
112		67233
113		67245
114		67256							36304	31869	4435
115	225	67273							36307	31872	4435
116		67291							36309	31874	4435
117		67306							36310	31875	4435
118		67316
119		67326							36311		4436
120		67338
121		67353							36314	31876	4438
122		67370
123	226	67386							36315	31877	4438
124		67394							36316		4439
125		67406
126		67409
127		67423
128		67430
129		67439
130		67659
131
132
133
134
135
136
137
138
139
140
141
142
143
144
145
146
147
148
149
150
151
152
153
154
155
156
157
158
159
160
161
162
163
164
165
166
167
168
169
170
171
172
173
174
175
176
177
178
179
180
181
182
183
184
185
186	227
187
188
189	228
190
191
192
193	229
194
195
196
197
198
199
200
201
202
203
204
205
206
207	230
208
209
210
211
212
213
214
215
216
217	244
218
219
220
221
222
223
224
225
226
227
228
229
230
231
232
233
234
235
236
237
238
239
240

## Sheet: Figure 2 Data
Recruitment Phase		2		7
Phase Description		1st major campaign		2nd major campaign
		N	% excluding missing	N	% excluding missing
Age	18-24	6066	9.01056	6748	18.6363
	25-34	11984	17.8013	5986	16.5318
	35-44	11677	17.3453	7298	20.1552
	45-54	14917	22.158	6730	18.5865
	55-64	18715	27.7996	5306	14.6538
	65-74	3938	5.84959	3264	9.01433
	75-84	4	0.00594168	737	2.03541
	85+	20	0.0297084	140	0.386644
	Missing	306		9
Sex	Male	31363	46.5762	17805	49.1634
	Female	35974	53.4238	18411	50.8366
	Missing	290		2
Ethnicity	White	53137	90.9538	29383	94.5308
	Mixed	740	1.26665	405	1.30296
	Asian	2025	3.46616	794	2.55445
	Black	1691	2.89446	132	0.424669
	Chinese	294	0.503235	209	0.672393
	Any other	535	0.915751	160	0.514751
	Missing	9205		5135
Socio-economic classification (5 NS-SEC)	1	37683	55.72	19615	54.1582
	2	6088	9	3177	8.77188
	3	5951	8.8	2220	6.12955
	4	3755	5.55	1839	5.07759
	5	3983	5.89	2939	8.11475
	Not classified	10167	15.03	6428	17.7481
Highest Educational Qualification	College/ university	11615	19.8537	6683	21.4646
	Secondary School	11474	19.6127	7783	24.9976
	NVQ/ HND/ HNC/ equivalent	10610	18.1358	4965	15.9467
	Other professional qualifications	19586	33.4786	9695	31.1386
	None	5218	8.9192	2009	6.45255
	Missing	9124		5083
Smoking	Never	27258	46.026	16375	52.0535
	Ever	24254	40.9537	11488	36.5185
	Current	7711	13.0203	3595	11.4279

## Sheet: Questionnaire completion
Questionnaire Completion Comparison - Phase 1 vs Phase 2
Recruitment Phase	1		2
Phase Description	Pre-test		1st major campaign
	N	%	N	%
Total	244		67627
Did not start questionnaire	55	22.5	3307	4.9

## Sheet: SMS invitation campaign
Table A: Message delivery statistics														Table B: Response Rates
		SMS						E-mail								n	% of original group	% of those receiving invite + reminder (where appropriate*)
		Sent	Delivery Success		Delivery Failed			Sent	Delivery Success		Delivery Failed			Group 1	Original group	15750
		n	n	%	n	%		n	n	%	n	%			Received* both invite + reminder (where appropriate)	14056	89.2444
Group 1	Invitation broadcast	15750	14393	91.3841	1357	8.61587
	Reminder broadcast	15738	14342	91.1297	1396	8.87025									Consented + Registered	16		0.11383
Group 2	Invitation broadcast*	15750	14153	89.8603	1597	10.1397								Group 2	Original group	15750
	Reminder broadcast*							15729	14865	94.507	864	5.49304			Received both invite + reminder (where appropriate)	13377	84.9333
Total		47238	42888	90.7913	4350	9.20869		15729	14865	94.507	864	5.49304
*excludes those who registered for the study, or opted-out before the reminder broadcast															Consented + Registered	24		0.179412
														*Where delivery of an SMS or email was known to have failed individual was classed as having not received the respective invite or reminder and was excluded from the denominator for calculating response rates.
														**Response rates were calculated for individuals according to our intended method i.e. receipt of SMS invite AND receipt of reminder (if neither participated nor opted out prior to reminder broadcast).

## Sheet: Facebook invitation trial
Evaluation of Facebook invitation trial:
Advert display criteria	UK, 18 years or over
Time period (days)	28
Impressions	1841684
Click throughs	521
Click through rate (%)	0.0282893
Participants recruited via Facebook (who completed study)	2
Recruitment response rate (%)	0.000108596
Participation rate amongst click-throughs (%)	0.383877
